# Supplementary material for: Charged Amino Acids in the Transmembrane Helix Strongly Affect the Enzyme Activity of Aromatase
Source: Int J Mol Sci. 2024 Jan 24;25(3):1440. doi: 10.3390/ijms25031440 (PMC10855386; doi:10.3390/ijms25031440)
Supplement: Supplementary file 1 [file ijms-25-01440-s001.zip]

Archive with 4 entries (4 files):
- Figure S1.pdf
- Figure S2.pdf
- Figure S3_new.pdf
- Supplementary File S1.pdf
